# Supplementary material for: Fundamentals and Applications of Focused Ultrasound-Assisted Cancer Immune Checkpoint Inhibition for Solid Tumors
Source: Pharmaceutics. 2024 Mar 16;16(3):411. doi: 10.3390/pharmaceutics16030411 (PMC10976081; doi:10.3390/pharmaceutics16030411)
Supplement: Supplementary file 1 [file pharmaceutics-16-00411-s001.zip]

Archive with 1 entries (1 files):
- pharmaceutics-2884340-supplementary.pdf
